# Supplementary material for: Design, optimization, and ADMET evaluation of S11a-0000168202: A promising LIMK1 inhibitor for gastric cancer treatment
Source: PLoS One. 2025 May 14;20(5):e0323699. doi: 10.1371/journal.pone.0323699 (PMC12077675; doi:10.1371/journal.pone.0323699)
Supplement: S1 Table — (CSV) [file pone.0323699.s002.CSV]

LogS	-2.563
LogD	1.581
LogP	1.545
Pgp-inh	0.002
Pgp-sub	0.006
HIA	0.247
F(20%)	0.385
F(30%)	0.036
Caco-2	-5.098
MDCK	1.83E-05
BBB	0.144
PPB	85.55%
VDss	0.946
Fu	14.97%
CYP1A2-inh	0.664
CYP1A2-sub	0.834
CYP2C19-inh	0.401
CYP2C19-sub	0.056
CYP2C9-inh	0.89
CYP2C9-sub	0.929
CYP2D6-inh	0.24
CYP2D6-sub	0.273
CYP3A4-inh	0.894
CYP3A4-sub	0.547
CL	1.508
T12	0.445
hERG	0.004
H-HT	0.955
DILI	0.976
Ames	0.276
ROA	0.968
FDAMDD	0.812
SkinSen	0.188
Carcinogenicity	0.215
EC	0.003
EI	0.025
Respiratory	0.987
BCF	0.205
IGC50	2.974
LC50	6.652
LC50DM	5.379
NR-AR	0.044
NR-AR-LBD	0.047
NR-AhR	0.926
NR-Aromatase	0.523
NR-ER	0.361
NR-ER-LBD	0.028
NR-PPAR-gamma	0.902
SR-ARE	0.883
SR-ATAD5	0.863
SR-HSE	0.842
SR-MMP	0.961
SR-p53	0.931
MW	367.07
Vol	341.861
Dense	1.074
nHA	8
nHD	3
TPSA	127.9
nRot	3
nRing	4
MaxRing	9
nHet	9
fChar	0
nRig	23
Flex	0.13
nStereo	2
NonBiodegradable	0
NonGenotoxic_Carcinogenicity	0
SureChEMBL	0
LD50_oral	0
Skin_Sensitization	5
Acute_Aquatic_Toxicity	0
Toxicophores	4
Genotoxic_Carcinogenicity_Mutagenicity	0
QED	0.653
Synth	4.141
Fsp3	0.176
MCE-18	70.4
Natural Product-likeness	-0.587
Alarm_NMR	3
BMS	0
Chelating	1
PAINS	0
Lipinski	Accepted
Pfizer	Accepted
GSK	Accepted
GoldenTriangle	Accepted
