# Supplementary material for: Design, optimization, and ADMET evaluation of S11a-0000168202: A promising LIMK1 inhibitor for gastric cancer treatment
Source: PLoS One. 2025 May 14;20(5):e0323699. doi: 10.1371/journal.pone.0323699 (PMC12077675; doi:10.1371/journal.pone.0323699)
Supplement: S2 Table — (CSV) [file pone.0323699.s003.CSV]

smiles	LogS	LogD	LogP	Pgp-inh	Pgp-sub	HIA	F(20%)	F(30%)	Caco-2	MDCK	BBB	PPB	VDss	Fu	CYP1A2-inh	CYP1A2-sub	CYP2C19-inh	CYP2C19-sub	CYP2C9-inh	CYP2C9-sub	CYP2D6-inh	CYP2D6-sub	CYP3A4-inh	CYP3A4-sub	CL	T12	hERG	H-HT	DILI	Ames	ROA	FDAMDD	SkinSen	Carcinogenicity	EC	EI	Respiratory	BCF	IGC50	LC50	LC50DM	NR-AR	NR-AR-LBD	NR-AhR	NR-Aromatase	NR-ER	NR-ER-LBD	NR-PPAR-gamma	SR-ARE
c1cc(O)c(OC)cc1[C@H]2C(C#N)=C(N)Oc(c23)[nH]nc3-c4[nH+]ccs4	-4.126	2.869	2.401	0.002	0.997	0.089	0.797	0.683	-5.816	2.2635704226559028e-05	0.377	95.9086685180664%	0.521	3.4996912479400635%	0.625	0.764	0.617	0.078	0.778	0.812	0.579	0.152	0.866	0.742	6.959	0.62	0.063	0.923	0.955	0.218	0.938	0.968	0.373	0.091	0.003	0.047	0.986	0.36	3.972	5.646	5.793	0.006	0.023	0.829	0.909	0.548	0.811	0.912	0.841
[truncated: 39 more columns]
